# Supplementary material for: O-GlcNAcylation of SIRT1 Protects against Cold Stress-Induced Skeletal Muscle Damage via Amelioration of Mitochondrial Homeostasis
Source: Int J Mol Sci. 2022 Nov 22;23(23):14520. doi: 10.3390/ijms232314520 (PMC9737900; doi:10.3390/ijms232314520)
Supplement: Supplementary file 1 [file ijms-23-14520-s001.zip]

Archive with 1 entries (1 files):
- ijms-2022119-supplementary.pdf
